# Supplementary material for: Environmental impact of the diet of young Portuguese and its relationship with adherence to the Mediterranean Diet
Source: Eur J Nutr. 2024 May 19;63(6):2307–15. doi: 10.1007/s00394-024-03396-w (PMC11377495; doi:10.1007/s00394-024-03396-w)
Supplement: Supplementary file 1 — Supplementary file1 (XLSX 21 KB) [file 394_2024_3396_MOESM1_ESM.xlsx]

## Sheet: Hoja1
Supplementary information
Tittle: Environmental impact of the diet of young Portuguese and its relationship with adherence to the Mediterranean Diet.
European Journal of Nutrition
Authors: Laura Álvarez-Álvarez et al.
Corresponding author: Elisabete Ramos; up426486@g.uporto.pt
Food group	title	Class	content
Dairy	Milk	GHG (g CO2-eq/g)	1.12167
Dairy	Milk	LU (m2/g)	0.00166925
Dairy	Milk	EU (kJ/g)	2.91462
Dairy	Milk	Acidification_potencial (g SO2-eq/g)	0.0231633
Dairy	Milk	Eutrophication_potencial (g PO4-eq/g)	0.0139328
Dairy	Yogurt	GHG (g CO2-eq/g)	1.41339
Dairy	Yogurt	LU (m2/g)	0.000522
Dairy	Yogurt	EU (kJ/g)
Dairy	Yogurt	Acidification_potencial (g SO2-eq/g)	0.0146658
Dairy	Yogurt	Eutrophication_potencial (g PO4-eq/g)	0.0063126
Dairy	Cheese	GHG (g CO2-eq/g)	11.4919
Dairy	Cheese	LU (m2/g)
Dairy	Cheese	EU (kJ/g)
Dairy	Cheese	Acidification_potencial (g SO2-eq/g)	0.131793
Dairy	Cheese	Eutrophication_potencial (g PO4-eq/g)
Dairy	Cream	GHG (g CO2-eq/g)	4.161
Dairy	Cream	LU (m2/g)
Dairy	Cream	EU (kJ/g)
Dairy	Cream	Acidification_potencial (g SO2-eq/g)	0.0504
Dairy	Cream	Eutrophication_potencial (g PO4-eq/g)	0.0236533
Eggs	Eggs	GHG (g CO2-eq/g)	3.02587
Eggs	Eggs	LU (m2/g)	0.00645053
Eggs	Eggs	EU (kJ/g)	16.6921
Eggs	Eggs	Acidification_potencial (g SO2-eq/g)	0.0721034
Eggs	Eggs	Eutrophication_potencial (g PO4-eq/g)	0.0315758
Fresh Produce	Andean blackberry	GHG (g CO2-eq/g)	0.17
Fresh Produce	Andean blackberry	LU (m2/g)	0.00115
Fresh Produce	Andean blackberry	EU (kJ/g)
Fresh Produce	Andean blackberry	Acidification_potencial (g SO2-eq/g)
Fresh Produce	Andean blackberry	Eutrophication_potencial (g PO4-eq/g)
Fresh Produce	Apples	GHG (g CO2-eq/g)	0.102019
Fresh Produce	Apples	LU (m2/g)	0.000220211
Fresh Produce	Apples	EU (kJ/g)	0.719667
Fresh Produce	Apples	Acidification_potencial (g SO2-eq/g)	0.000807667
Fresh Produce	Apples	Eutrophication_potencial (g PO4-eq/g)	0.0003415
Fresh Produce	Asparagus	GHG (g CO2-eq/g)	0.676333
Fresh Produce	Asparagus	LU (m2/g)	0.00118
Fresh Produce	Asparagus	EU (kJ/g)	1.18
Fresh Produce	Asparagus	Acidification_potencial (g SO2-eq/g)
Fresh Produce	Asparagus	Eutrophication_potencial (g PO4-eq/g)
Fresh Produce	Avocado	GHG (g CO2-eq/g)	0.166
Fresh Produce	Avocado	LU (m2/g)	0.00106
Fresh Produce	Avocado	EU (kJ/g)
Fresh Produce	Avocado	Acidification_potencial (g SO2-eq/g)
Fresh Produce	Avocado	Eutrophication_potencial (g PO4-eq/g)
Fresh Produce	Banana	GHG (g CO2-eq/g)	0.236667
Fresh Produce	Banana	LU (m2/g)	0.000307
Fresh Produce	Banana	EU (kJ/g)
Fresh Produce	Banana	Acidification_potencial (g SO2-eq/g)
Fresh Produce	Banana	Eutrophication_potencial (g PO4-eq/g)
Fresh Produce	Blueberries	GHG (g CO2-eq/g)	0.113
Fresh Produce	Blueberries	LU (m2/g)
Fresh Produce	Blueberries	EU (kJ/g)	2.19
Fresh Produce	Blueberries	Acidification_potencial (g SO2-eq/g)
Fresh Produce	Blueberries	Eutrophication_potencial (g PO4-eq/g)
Fresh Produce	Cherry tomato	GHG (g CO2-eq/g)	0.870633
Fresh Produce	Cherry tomato	LU (m2/g)
Fresh Produce	Cherry tomato	EU (kJ/g)	16.0723
Fresh Produce	Cherry tomato	Acidification_potencial (g SO2-eq/g)	0.0068481
Fresh Produce	Cherry tomato	Eutrophication_potencial (g PO4-eq/g)	0.00258544
Fresh Produce	Chicory	GHG (g CO2-eq/g)	0.132
Fresh Produce	Chicory	LU (m2/g)	0.000208
Fresh Produce	Chicory	EU (kJ/g)
Fresh Produce	Chicory	Acidification_potencial (g SO2-eq/g)	0.000547
Fresh Produce	Chicory	Eutrophication_potencial (g PO4-eq/g)	0.00081
Fresh Produce	Chinese Pear	GHG (g CO2-eq/g)	0.1564
Fresh Produce	Chinese Pear	LU (m2/g)	0.000377
Fresh Produce	Chinese Pear	EU (kJ/g)	1.3254
Fresh Produce	Chinese Pear	Acidification_potencial (g SO2-eq/g)
Fresh Produce	Chinese Pear	Eutrophication_potencial (g PO4-eq/g)
Fresh Produce	Escarole	GHG (g CO2-eq/g)	0.0399
Fresh Produce	Escarole	LU (m2/g)
Fresh Produce	Escarole	EU (kJ/g)
Fresh Produce	Escarole	Acidification_potencial (g SO2-eq/g)
Fresh Produce	Escarole	Eutrophication_potencial (g PO4-eq/g)
Fresh Produce	Golden berry	GHG (g CO2-eq/g)	0.241
Fresh Produce	Golden berry	LU (m2/g)	0.000514
Fresh Produce	Golden berry	EU (kJ/g)
Fresh Produce	Golden berry	Acidification_potencial (g SO2-eq/g)
Fresh Produce	Golden berry	Eutrophication_potencial (g PO4-eq/g)
Fresh Produce	Grapes	GHG (g CO2-eq/g)	0.31475
Fresh Produce	Grapes	LU (m2/g)	0.00110217
Fresh Produce	Grapes	EU (kJ/g)
Fresh Produce	Grapes	Acidification_potencial (g SO2-eq/g)	0.002925
Fresh Produce	Grapes	Eutrophication_potencial (g PO4-eq/g)	0.015925
Fresh Produce	Kiwis	GHG (g CO2-eq/g)	0.819
Fresh Produce	Kiwis	LU (m2/g)	0.000478
Fresh Produce	Kiwis	EU (kJ/g)
Fresh Produce	Kiwis	Acidification_potencial (g SO2-eq/g)
Fresh Produce	Kiwis	Eutrophication_potencial (g PO4-eq/g)
Fresh Produce	Leeks	GHG (g CO2-eq/g)	0.06895
Fresh Produce	Leeks	LU (m2/g)	0.000315
Fresh Produce	Leeks	EU (kJ/g)
Fresh Produce	Leeks	Acidification_potencial (g SO2-eq/g)	0.0004165
Fresh Produce	Leeks	Eutrophication_potencial (g PO4-eq/g)	0.000684
Fresh Produce	Lemons	GHG (g CO2-eq/g)	0.0873
Fresh Produce	Lemons	LU (m2/g)	9.43e-06
Fresh Produce	Lemons	EU (kJ/g)	2.65
Fresh Produce	Lemons	Acidification_potencial (g SO2-eq/g)
Fresh Produce	Lemons	Eutrophication_potencial (g PO4-eq/g)
Fresh Produce	Lettuce	GHG (g CO2-eq/g)	0.025
Fresh Produce	Lettuce	LU (m2/g)
Fresh Produce	Lettuce	EU (kJ/g)
Fresh Produce	Lettuce	Acidification_potencial (g SO2-eq/g)
Fresh Produce	Lettuce	Eutrophication_potencial (g PO4-eq/g)
Fresh Produce	Lulo	GHG (g CO2-eq/g)	0.384
Fresh Produce	Lulo	LU (m2/g)	0.00121
Fresh Produce	Lulo	EU (kJ/g)
Fresh Produce	Lulo	Acidification_potencial (g SO2-eq/g)
Fresh Produce	Lulo	Eutrophication_potencial (g PO4-eq/g)
Fresh Produce	Mango	GHG (g CO2-eq/g)	0.052
Fresh Produce	Mango	LU (m2/g)	0.00118
Fresh Produce	Mango	EU (kJ/g)
Fresh Produce	Mango	Acidification_potencial (g SO2-eq/g)
Fresh Produce	Mango	Eutrophication_potencial (g PO4-eq/g)
Fresh Produce	Mushrooms	GHG (g CO2-eq/g)	1.01
Fresh Produce	Mushrooms	LU (m2/g)
Fresh Produce	Mushrooms	EU (kJ/g)
Fresh Produce	Mushrooms	Acidification_potencial (g SO2-eq/g)
Fresh Produce	Mushrooms	Eutrophication_potencial (g PO4-eq/g)
Fresh Produce	Onions	GHG (g CO2-eq/g)	0.0506
Fresh Produce	Onions	LU (m2/g)
Fresh Produce	Onions	EU (kJ/g)	0.397
Fresh Produce	Onions	Acidification_potencial (g SO2-eq/g)
Fresh Produce	Onions	Eutrophication_potencial (g PO4-eq/g)
Fresh Produce	Oranges	GHG (g CO2-eq/g)	0.160667
Fresh Produce	Oranges	LU (m2/g)	6.43e-06
Fresh Produce	Oranges	EU (kJ/g)	2.625
Fresh Produce	Oranges	Acidification_potencial (g SO2-eq/g)
Fresh Produce	Oranges	Eutrophication_potencial (g PO4-eq/g)
Fresh Produce	Passion fruit	GHG (g CO2-eq/g)	0.107
Fresh Produce	Passion fruit	LU (m2/g)	0.000581
Fresh Produce	Passion fruit	EU (kJ/g)
Fresh Produce	Passion fruit	Acidification_potencial (g SO2-eq/g)
Fresh Produce	Passion fruit	Eutrophication_potencial (g PO4-eq/g)
Fresh Produce	Peaches	GHG (g CO2-eq/g)	0.0958667
Fresh Produce	Peaches	LU (m2/g)	0.000465333
Fresh Produce	Peaches	EU (kJ/g)
Fresh Produce	Peaches	Acidification_potencial (g SO2-eq/g)
Fresh Produce	Peaches	Eutrophication_potencial (g PO4-eq/g)
Fresh Produce	Pear	GHG (g CO2-eq/g)	0.376
Fresh Produce	Pear	LU (m2/g)	0.000331
Fresh Produce	Pear	EU (kJ/g)
Fresh Produce	Pear	Acidification_potencial (g SO2-eq/g)	0.00413
Fresh Produce	Pear	Eutrophication_potencial (g PO4-eq/g)	0.00126
Fresh Produce	Pepper	GHG (g CO2-eq/g)	0.9094
Fresh Produce	Pepper	LU (m2/g)
Fresh Produce	Pepper	EU (kJ/g)	17.88
Fresh Produce	Pepper	Acidification_potencial (g SO2-eq/g)	0.006854
Fresh Produce	Pepper	Eutrophication_potencial (g PO4-eq/g)	0.00337733
Fresh Produce	Pineapple	GHG (g CO2-eq/g)	0.0976
Fresh Produce	Pineapple	LU (m2/g)	6.36e-05
Fresh Produce	Pineapple	EU (kJ/g)	1.67
Fresh Produce	Pineapple	Acidification_potencial (g SO2-eq/g)
Fresh Produce	Pineapple	Eutrophication_potencial (g PO4-eq/g)	0.00332
Fresh Produce	Potatoes	GHG (g CO2-eq/g)	0.153333
Fresh Produce	Potatoes	LU (m2/g)	0.000335714
Fresh Produce	Potatoes	EU (kJ/g)	1.27
Fresh Produce	Potatoes	Acidification_potencial (g SO2-eq/g)	0.00135
Fresh Produce	Potatoes	Eutrophication_potencial (g PO4-eq/g)	0.00115
Fresh Produce	Raspberries	GHG (g CO2-eq/g)	0.337
Fresh Produce	Raspberries	LU (m2/g)
Fresh Produce	Raspberries	EU (kJ/g)	6.6
Fresh Produce	Raspberries	Acidification_potencial (g SO2-eq/g)
Fresh Produce	Raspberries	Eutrophication_potencial (g PO4-eq/g)
Fresh Produce	Romaine Lettuce	GHG (g CO2-eq/g)	0.844333
Fresh Produce	Romaine Lettuce	LU (m2/g)
Fresh Produce	Romaine Lettuce	EU (kJ/g)
Fresh Produce	Romaine Lettuce	Acidification_potencial (g SO2-eq/g)
Fresh Produce	Romaine Lettuce	Eutrophication_potencial (g PO4-eq/g)
Fresh Produce	Spinach	GHG (g CO2-eq/g)	2.3
Fresh Produce	Spinach	LU (m2/g)
Fresh Produce	Spinach	EU (kJ/g)
Fresh Produce	Spinach	Acidification_potencial (g SO2-eq/g)
Fresh Produce	Spinach	Eutrophication_potencial (g PO4-eq/g)
Fresh Produce	Strawberries	GHG (g CO2-eq/g)	0.6135
Fresh Produce	Strawberries	LU (m2/g)	0.00183
Fresh Produce	Strawberries	EU (kJ/g)
Fresh Produce	Strawberries	Acidification_potencial (g SO2-eq/g)	0.00256
Fresh Produce	Strawberries	Eutrophication_potencial (g PO4-eq/g)	0.00038
Fresh Produce	Tomatoes	GHG (g CO2-eq/g)	0.202
Fresh Produce	Tomatoes	LU (m2/g)	0.0001077
Fresh Produce	Tomatoes	EU (kJ/g)	5.26333
Fresh Produce	Tomatoes	Acidification_potencial (g SO2-eq/g)	0.000966667
Fresh Produce	Tomatoes	Eutrophication_potencial (g PO4-eq/g)	0.000493
Fresh Produce	Tree tomato	GHG (g CO2-eq/g)	0.263
Fresh Produce	Tree tomato	LU (m2/g)	0.000456
Fresh Produce	Tree tomato	EU (kJ/g)
Fresh Produce	Tree tomato	Acidification_potencial (g SO2-eq/g)
Fresh Produce	Tree tomato	Eutrophication_potencial (g PO4-eq/g)
Fresh Produce	Zucchini	GHG (g CO2-eq/g)	1.2146
Fresh Produce	Zucchini	LU (m2/g)
Fresh Produce	Zucchini	EU (kJ/g)	22.4207
Fresh Produce	Zucchini	Acidification_potencial (g SO2-eq/g)	0.0100508
Fresh Produce	Zucchini	Eutrophication_potencial (g PO4-eq/g)	0.00517984
Barley	Barley	GHG (g CO2-eq/g)	0.69724
Barley	Barley	LU (m2/g)	0.00961364
Barley	Barley	EU (kJ/g)
Barley	Barley	Acidification_potencial (g SO2-eq/g)
Barley	Barley	Eutrophication_potencial (g PO4-eq/g)
Maize	Maize	GHG (g CO2-eq/g)	0.416462
Maize	Maize	LU (m2/g)	0.00135154
Maize	Maize	EU (kJ/g)	2.65
Maize	Maize	Acidification_potencial (g SO2-eq/g)	0.00640154
Maize	Maize	Eutrophication_potencial (g PO4-eq/g)	0.00216091
Oat	Oat	GHG (g CO2-eq/g)	0.77
Oat	Oat	LU (m2/g)	0.00221429
Oat	Oat	EU (kJ/g)
Oat	Oat	Acidification_potencial (g SO2-eq/g)
Oat	Oat	Eutrophication_potencial (g PO4-eq/g)
Rice	Rice	GHG (g CO2-eq/g)	1.67933
Rice	Rice	LU (m2/g)	0.00181846
Rice	Rice	EU (kJ/g)	7.84714
Rice	Rice	Acidification_potencial (g SO2-eq/g)	0.01895
Rice	Rice	Eutrophication_potencial (g PO4-eq/g)	0.00863333
Wheat	Wheat	GHG (g CO2-eq/g)	0.712162
Wheat	Wheat	LU (m2/g)	0.00545031
Wheat	Wheat	EU (kJ/g)	2.20438
Wheat	Wheat	Acidification_potencial (g SO2-eq/g)	0.00947556
Wheat	Wheat	Eutrophication_potencial (g PO4-eq/g)	0.00461757
Fish and seafood	Catfish	GHG (g CO2-eq/g)	21.9
Fish and seafood	Catfish	LU (m2/g)
Fish and seafood	Catfish	EU (kJ/g)
Fish and seafood	Catfish	Acidification_potencial (g SO2-eq/g)
Fish and seafood	Catfish	Eutrophication_potencial (g PO4-eq/g)
Fish and seafood	Mussels	GHG (g CO2-eq/g)	5.575
Fish and seafood	Mussels	LU (m2/g)
Fish and seafood	Mussels	EU (kJ/g)
Fish and seafood	Mussels	Acidification_potencial (g SO2-eq/g)
Fish and seafood	Mussels	Eutrophication_potencial (g PO4-eq/g)	0.000107
Fish and seafood	Salmon	GHG (g CO2-eq/g)	5.17889
Fish and seafood	Salmon	LU (m2/g)
Fish and seafood	Salmon	EU (kJ/g)
Fish and seafood	Salmon	Acidification_potencial (g SO2-eq/g)
Fish and seafood	Salmon	Eutrophication_potencial (g PO4-eq/g)	5.60857e-05
Fish and seafood	Sea-bass	GHG (g CO2-eq/g)	18.77
Fish and seafood	Sea-bass	LU (m2/g)
Fish and seafood	Sea-bass	EU (kJ/g)
Fish and seafood	Sea-bass	Acidification_potencial (g SO2-eq/g)
Fish and seafood	Sea-bass	Eutrophication_potencial (g PO4-eq/g)	0.00025
Fish and seafood	Shrimp	GHG (g CO2-eq/g)	8.74
Fish and seafood	Shrimp	LU (m2/g)
Fish and seafood	Shrimp	EU (kJ/g)
Fish and seafood	Shrimp	Acidification_potencial (g SO2-eq/g)
Fish and seafood	Shrimp	Eutrophication_potencial (g PO4-eq/g)	0.000268
Fish and seafood	Tilapia	GHG (g CO2-eq/g)	16.1
Fish and seafood	Tilapia	LU (m2/g)
Fish and seafood	Tilapia	EU (kJ/g)
Fish and seafood	Tilapia	Acidification_potencial (g SO2-eq/g)
Fish and seafood	Tilapia	Eutrophication_potencial (g PO4-eq/g)
Fish and seafood	Trout	GHG (g CO2-eq/g)	3.64571
Fish and seafood	Trout	LU (m2/g)
Fish and seafood	Trout	EU (kJ/g)
Fish and seafood	Trout	Acidification_potencial (g SO2-eq/g)
Fish and seafood	Trout	Eutrophication_potencial (g PO4-eq/g)	4.998e-05
Fish and seafood	Char	GHG (g CO2-eq/g)	56.6
Fish and seafood	Char	LU (m2/g)
Fish and seafood	Char	EU (kJ/g)
Fish and seafood	Char	Acidification_potencial (g SO2-eq/g)
Fish and seafood	Char	Eutrophication_potencial (g PO4-eq/g)	3.57e-05
Fish and seafood	Turbot	GHG (g CO2-eq/g)	8.155
Fish and seafood	Turbot	LU (m2/g)
Fish and seafood	Turbot	EU (kJ/g)
Fish and seafood	Turbot	Acidification_potencial (g SO2-eq/g)
Fish and seafood	Turbot	Eutrophication_potencial (g PO4-eq/g)	0.000357
Fish and seafood	Cod	GHG (g CO2-eq/g)	4.04007
Fish and seafood	Cod	LU (m2/g)
Fish and seafood	Cod	EU (kJ/g)
Fish and seafood	Cod	Acidification_potencial (g SO2-eq/g)
Fish and seafood	Cod	Eutrophication_potencial (g PO4-eq/g)
Fish and seafood	Crab	GHG (g CO2-eq/g)	23.44
Fish and seafood	Crab	LU (m2/g)
Fish and seafood	Crab	EU (kJ/g)
Fish and seafood	Crab	Acidification_potencial (g SO2-eq/g)
Fish and seafood	Crab	Eutrophication_potencial (g PO4-eq/g)
Fish and seafood	Eel	GHG (g CO2-eq/g)	3.61
Fish and seafood	Eel	LU (m2/g)
Fish and seafood	Eel	EU (kJ/g)
Fish and seafood	Eel	Acidification_potencial (g SO2-eq/g)
Fish and seafood	Eel	Eutrophication_potencial (g PO4-eq/g)
Fish and seafood	Flat fish	GHG (g CO2-eq/g)	16.0385
Fish and seafood	Flat fish	LU (m2/g)
Fish and seafood	Flat fish	EU (kJ/g)
Fish and seafood	Flat fish	Acidification_potencial (g SO2-eq/g)
Fish and seafood	Flat fish	Eutrophication_potencial (g PO4-eq/g)	1.07e-06
Fish and seafood	Herring	GHG (g CO2-eq/g)	1.3148
Fish and seafood	Herring	LU (m2/g)
Fish and seafood	Herring	EU (kJ/g)
Fish and seafood	Herring	Acidification_potencial (g SO2-eq/g)
Fish and seafood	Herring	Eutrophication_potencial (g PO4-eq/g)
Fish and seafood	Mackerel	GHG (g CO2-eq/g)	2.628
Fish and seafood	Mackerel	LU (m2/g)
Fish and seafood	Mackerel	EU (kJ/g)
Fish and seafood	Mackerel	Acidification_potencial (g SO2-eq/g)
Fish and seafood	Mackerel	Eutrophication_potencial (g PO4-eq/g)	3.45233e-06
Fish and seafood	Pollock	GHG (g CO2-eq/g)	3.32667
Fish and seafood	Pollock	LU (m2/g)
Fish and seafood	Pollock	EU (kJ/g)
Fish and seafood	Pollock	Acidification_potencial (g SO2-eq/g)
Fish and seafood	Pollock	Eutrophication_potencial (g PO4-eq/g)
Fish and seafood	Snapper	GHG (g CO2-eq/g)	5.294
Fish and seafood	Snapper	LU (m2/g)
Fish and seafood	Snapper	EU (kJ/g)
Fish and seafood	Snapper	Acidification_potencial (g SO2-eq/g)
Fish and seafood	Snapper	Eutrophication_potencial (g PO4-eq/g)
Fish and seafood	Swordfish	GHG (g CO2-eq/g)	14.5
Fish and seafood	Swordfish	LU (m2/g)
Fish and seafood	Swordfish	EU (kJ/g)
Fish and seafood	Swordfish	Acidification_potencial (g SO2-eq/g)
Fish and seafood	Swordfish	Eutrophication_potencial (g PO4-eq/g)
Fish and seafood	Tuna	GHG (g CO2-eq/g)	9.43857
Fish and seafood	Tuna	LU (m2/g)
Fish and seafood	Tuna	EU (kJ/g)
Fish and seafood	Tuna	Acidification_potencial (g SO2-eq/g)
Fish and seafood	Tuna	Eutrophication_potencial (g PO4-eq/g)	1.19e-05
Fish and seafood	Anglerfish	GHG (g CO2-eq/g)	62.5
Fish and seafood	Anglerfish	LU (m2/g)
Fish and seafood	Anglerfish	EU (kJ/g)
Fish and seafood	Anglerfish	Acidification_potencial (g SO2-eq/g)
Fish and seafood	Anglerfish	Eutrophication_potencial (g PO4-eq/g)
Fish and seafood	Squid	GHG (g CO2-eq/g)	13.7667
Fish and seafood	Squid	LU (m2/g)
Fish and seafood	Squid	EU (kJ/g)
Fish and seafood	Squid	Acidification_potencial (g SO2-eq/g)
Fish and seafood	Squid	Eutrophication_potencial (g PO4-eq/g)
Pork	Pork	GHG (g CO2-eq/g)	6.98795
Pork	Pork	LU (m2/g)	0.0246279
Pork	Pork	EU (kJ/g)	39.7485
Pork	Pork	Acidification_potencial (g SO2-eq/g)	0.30524
Pork	Pork	Eutrophication_potencial (g PO4-eq/g)	0.0707222
Poultry	Poultry	GHG (g CO2-eq/g)	5.89833
Poultry	Poultry	LU (m2/g)	0.0139667
Poultry	Poultry	EU (kJ/g)	27.8625
Poultry	Poultry	Acidification_potencial (g SO2-eq/g)	0.1733
Poultry	Poultry	Eutrophication_potencial (g PO4-eq/g)	0.0516667
Ruminant Meat	Beef	GHG (g CO2-eq/g)	40.5315
Ruminant Meat	Beef	LU (m2/g)	0.192843
Ruminant Meat	Beef	EU (kJ/g)	61.2111
Ruminant Meat	Beef	Acidification_potencial (g SO2-eq/g)	0.591655
Ruminant Meat	Beef	Eutrophication_potencial (g PO4-eq/g)	0.323145
Ruminant Meat	Mutton and Goat	GHG (g CO2-eq/g)	50.4154
Ruminant Meat	Mutton and Goat	LU (m2/g)	0.184067
Ruminant Meat	Mutton and Goat	EU (kJ/g)	31.9
Ruminant Meat	Mutton and Goat	Acidification_potencial (g SO2-eq/g)	1.654
Ruminant Meat	Mutton and Goat	Eutrophication_potencial (g PO4-eq/g)	0.6965
	Almond	GHG (g CO2-eq/g)	0.00125
	Almond	LU (m2/g)
	Almond	EU (kJ/g)
	Almond	Acidification_potencial (g SO2-eq/g)
	Almond	Eutrophication_potencial (g PO4-eq/g)
	Prespa beans	GHG (g CO2-eq/g)	0.231224
	Prespa beans	LU (m2/g)	0.0047449
	Prespa beans	EU (kJ/g)	1.77219
	Prespa beans	Acidification_potencial (g SO2-eq/g)	0.0112393
	Prespa beans	Eutrophication_potencial (g PO4-eq/g)	0.00175153
	Soybean	GHG (g CO2-eq/g)	0.210824
	Soybean	LU (m2/g)	0.00379167
	Soybean	EU (kJ/g)	2.938
	Soybean	Acidification_potencial (g SO2-eq/g)	0.0044
	Soybean	Eutrophication_potencial (g PO4-eq/g)	0.00367143
	Butter	GHG (g CO2-eq/g)	10.8669
	Butter	LU (m2/g)	0.00952381
	Butter	EU (kJ/g)
	Butter	Acidification_potencial (g SO2-eq/g)	0.0662304
	Butter	Eutrophication_potencial (g PO4-eq/g)	0.0311982
	Olive oil	GHG (g CO2-eq/g)	8.5425
	Olive oil	LU (m2/g)
	Olive oil	EU (kJ/g)
	Olive oil	Acidification_potencial (g SO2-eq/g)
	Olive oil	Eutrophication_potencial (g PO4-eq/g)
	Palm oil	GHG (g CO2-eq/g)	2.73333
	Palm oil	LU (m2/g)
	Palm oil	EU (kJ/g)
	Palm oil	Acidification_potencial (g SO2-eq/g)	1.57143e-05
	Palm oil	Eutrophication_potencial (g PO4-eq/g)
	Peanut oil	GHG (g CO2-eq/g)	5.00786
	Peanut oil	LU (m2/g)	0.0187857
	Peanut oil	EU (kJ/g)
	Peanut oil	Acidification_potencial (g SO2-eq/g)
	Peanut oil	Eutrophication_potencial (g PO4-eq/g)
	Rapeseed oil	GHG (g CO2-eq/g)	6.54214
	Rapeseed oil	LU (m2/g)	0.00235714
	Rapeseed oil	EU (kJ/g)
	Rapeseed oil	Acidification_potencial (g SO2-eq/g)	4.28571e-05
	Rapeseed oil	Eutrophication_potencial (g PO4-eq/g)
	Sunflower oil	GHG (g CO2-eq/g)	2.705
	Sunflower oil	LU (m2/g)	0.0111429
	Sunflower oil	EU (kJ/g)
	Sunflower oil	Acidification_potencial (g SO2-eq/g)
	Sunflower oil	Eutrophication_potencial (g PO4-eq/g)
	Table sugar	GHG (g CO2-eq/g)	0.8175
	Table sugar	LU (m2/g)	0.00125
	Table sugar	EU (kJ/g)
	Table sugar	Acidification_potencial (g SO2-eq/g)
	Table sugar	Eutrophication_potencial (g PO4-eq/g)
	Beer	GHG (g CO2-eq/g)	0.145398
	Beer	LU (m2/g)
	Beer	EU (kJ/g)
	Beer	Acidification_potencial (g SO2-eq/g)
	Beer	Eutrophication_potencial (g PO4-eq/g)
	Wine	GHG (g CO2-eq/g)	1.38065
	Wine	LU (m2/g)	0.0075808
	Wine	EU (kJ/g)	1.92e-05
	Wine	Acidification_potencial (g SO2-eq/g)	9.6e-06
	Wine	Eutrophication_potencial (g PO4-eq/g)	8.96e-06
